# Supplementary material for: To Inject or to Reject? The Body Image Perception among Aesthetic Dermatology Patients
Source: J Clin Med. 2022 Dec 26;12(1):172. doi: 10.3390/jcm12010172 (PMC9821449; doi:10.3390/jcm12010172)
Supplement: Supplementary file 1 [file jcm-12-00172-s001.zip]

Archive with 1 entries (1 files):
- jcm-1994100-supplementary.pdf
